# Supplementary material for: Enrichment of Rapeseed Honey with Combined Polyphenol-Rich Dry Extracts from Mandarin Peels and Clove Buds
Source: Molecules. 2026 Apr 29;31(9):1487. doi: 10.3390/molecules31091487 (PMC13165162; doi:10.3390/molecules31091487)
Supplement: Supplementary file 1 [file molecules-31-01487-s001.zip]

Archive with 1 entries (1 files):
- molecules-4247674-supplementary.pdf
